# Supplementary material for: Molecular evolution of a chordate specific family of G protein-coupled receptors
Source: BMC Evol Biol. 2011 Aug 9;11:234. doi: 10.1186/1471-2148-11-234 (PMC3238225; doi:10.1186/1471-2148-11-234)
Supplement: Additional file 10 — GPRC5alignment.nex. Alignment of all sequences included in the study. [file 1471-2148-11-234-S10.txt]

#NEXUS
begin data;
	dimensions ntax=143 nchar=809;
	format datatype=protein missing=? gap=-;
	matrix
	5BbDanioRerio	----------------------------------------------------------------MAVRPTLIFILSLIGCCALEDPPQALA----PPPP------RGC--GTAVDPPYRVL-------CDLESV--WGIVLEAIACGGTVSALILAIILLAKLKTVTEPDKRC------GVGPLLLLLAGTMGLFSLSLVFMVGRGEVLCMVRRGLWGALFAMCFSCL---LVQGVRLKKLAGGRRSPAGSS-------------------------LAGLAFALTVVQGIIAGEWLLLTVVREGH---------------------AACE---------YLPL-DFVLVCSYALALLLA---ASVLSLAVVLCGGNNREESSR---------KRMKWR…
	5BbTetraodonnigrovirides	----------------------------------------------------------------MAVSPVLVCLLALMGSASGHLP---------LNPP------QGC--SADLDPSYRAL-------CDLESV--WGVVLEAVACSGGLGSLVLAVLLLVKLRSLSDPSRRS------GVGPLLLLLGTLLGIFAISLAFLVGKNQALCVVRRAFWGPLFALCFSSL---LVQGVRLRRLVAGKTSPSGSS-------------------------LAALGLALALVQGIISAEWVLLTVVREGH---------------------PACV---------YPPL-DFALVCSYTLGLLLI---AMGLALGVVLCGGEMGAEGAGGSEEDGDESEKHRWK…
	5BbTakifugurubripes	--------------------------------------------------------SLLSFLSKMAASPAIICLLSLISYASGHLP---------LNPP------QGC--SADLDPSYRVL-------CDLESV--WGVVLEAVACSGGLSSLVLAVLLLVKLRSLSDPSRRS------GVGPLLLLLGTLLGIFSISLAFLVGKNQVLCVIRRAFWGPLFALCFSSL---LVQGVRLKRLVAGKMSPSGSS-------------------------LAALGLALALVQ-IISAEWVLLTVVREGH---------------------PACV---------YPPL-DFALICSYTLGLLLI---AMGLSLGVVLCG------------------EKHRWK…
	5BbGasterosteusaculeatus	--------------------------------------------------------YFLLCVSKMAVSPVVVLFVSLIGSGSSHP----------SPPP------RGC--SVDVDPLYRVL-------CDLESV--WGVVLEAVACSGGLASLFIAVLLLVKLRFISDPARRS------GTGPLLLLLGTLLGLFTISLAFLVGKNQALCVVRRAFWGPLFALCFSSL---LVQGVRLRRLVAGETSPSGSS-------------------------LAALGLALALVQGIISAEWVLLTVVREGH---------------------PACE---------YPPL-DFALTCSYTLGLLLI---AMGLSLGVVLCG------------------EKRRWK…
	5BbOryziaslatipes	-------------------------------------------------------------------------LLLMAALASPHPTV--------PPSP------RGC--GPDVDPPYRVL-------CDLEAI--WGIVLEVVACGGGLTSLVLAVLLIIKIQGVSDPSRRS------GLGPLLLLLGTLLGLFTISLAFLVGKTQVLCVVRRAFWGPLFALCFSSL---LVQGVRLRRLVGGQPSPSGSA-------------------------LAALGLALALVQGIISAEWVLLTVVREGH---------------------PACE---------YPPL-DFALTCSYTLGLLLI---AMGLSLTVILCG------------------DRGSWK…
	5BaDaniorerio	--------------------------------------------------MNKRSSTRIRAGGMCSVHVLVLLLAGLDVCCSEQER---------PAVP------LGC--ALGPPPPYTLL-------CDLDAV--WGVAVEVLAAAGVLSALLLLMVLLCRLHSVSEAPKRS------GIGLIMLMLTGVIGLFGLSFAYLIEFSESICIIRRALWGLLFSLCFACM---LAQSLRLRRLANESRSPGGCA-------------------------LIGLALGLTAVQGIIAAEWLLLTVLREGH---------------------PACQ---------FQPL-DFTLACVYVLALLLA---ALVTAA-LALCG------------------KTRQWH…
	5BaTetraodonnigrovirides	----------------------------------------------------------------------VLLLLLLSVAHRAESQDSDGS----EALP------RGC--GWGLGRPYTLL-------CDLDSI--WGVAVESVAAGGVLIAILLALVLLCRLRHVSEAEKRS------GVGPVLLLLLGTLGLFGLSFAYLIEQDESLCLLRRALWGLLFAVCFSCL---LVQGVRLRRLGRERRGPGGCA-------------------------LTGLALGLSAVQGIIAAEWLLLTVLREGR---------------------AACQ---------YLPL-DFSLACTYVLVLLLA---ALTAAS-LALCG------------------KTRQWR…
	5BaTakifugurubripes	--------------------------------------------------------LMLMLTNKTELHSKVLLLLLLNVAHRAESQDSDSA----ELLP------RGC--GWGLGRPYTLL-------CDLDSI--WGVAVESAAAAGVLTGILLALVLLCRLRHVSEAEKRS------GVGPILLLILGVLGLFGLSFAYLIEQDESLCLLRRALWGLLFAVCFSCL---LVQGVRLRRLGRERRSPGGCA-------------------------LTGLALGLSAVQGIIAAEWLLLTVLREGR---------------------AACQ---------YLPL-DFSLACTYVLALLLA---ALTAAA-LALCG------------------KTRQWR…
	5BaGasterosteusaculeatus	---------------------------------------------------------------------------------------------------------RGC--GWGLVRPYTLL-------CDLDSI--WGVAVESVAAGGVLTALLLALVLLCRLHHISEAEKRS------GVGPILLLLLGVLGLFGLSFAYLIEQDEFLCLLRRALWGLLFAVCFSCL---LVQGVRLRRIGRERRSPGGCA-------------------------LTGLALGLSAVQGIIAAEWLLLTVLREGR---------------------AACQ---------YLPL-DFSLACSYVLALLLA---ALAAAS-LALCG------------------KTHHWR…
	5BaOryziaslatipes	------------------------------------------------------LSIFLSIALSDMAVPPVLLLLLLTVAHHSKGQYATEQ----ESLP------RGC--GWGLVRPYTLL-------CDLDSI--WGVAVESVAAGGVLAAILLALVLLCRLRHISEAEKRS------GVGPILLLLLGILGLFGLSFAYLIEEDESLCLVRRALWGLLFAVCFSCL---LVQGVRLRRLGRERRSPGGCA-------------------------LTGLALGLSAVQGIIAAEWLLLTVLREGR---------------------AACQ---------YLPL-DFSLACSYVLALLLA---ALTAAS-VALCG------------------KTHHWR…
	5BCallorhinchusmilii	---------------------------------------------------------------------------------------------------------------------YLNL-------CSLDVI--WGIVVEAVAGAGVLTAFLLMLILLVKLPFIKDKDKKS------PLGIQFLFLFGTLGLFGLSFAFIIPEDEKTCPTRRFLWGVLFSLCFSCL---LAQAWRLRRLAQHGKGPSGWL-------------------------LAGIAVCLMLVQVIIAVEWLILTIVREQK---------------------SACK---------YEQM-DFVMALIYVMFLMAV---TFLLSL-FTLCG------------------KFKKWK…
	5BGallusgallus	--M------------LIQLKIPRRKESKYELLKQTTSNCCQVLQSDLWLNTQMFIVSDRKMKTY--PAIG-FFVLFVISYGSSE------N----SSTP------RGC--GLDLLPQYVYL-------CDLDAI--WGIVVEAVAGAGVLTTLLLMLILLVRLPFIKEKEKKS------PLGMHFLFLFGTLGLFGLTFAFIIQEDEMVCSTRRFLWGVIFALCFSCL---LAQAWRLRRLVRHGKSPSGWH-------------------------LAGVAICLMLVQVIIATEWLILTVVRDNK---------------------MACS---------YEPM-DFAMALIYVMFLMVF---TMGFSL-FTLCG------------------KFKKWK…
	5BRattusnorvegicus	------------------------------------------------------------MRTH--QVLP-LPLLLVIASVASE------N----ASTS------RGC--GLDLLPQYVSL-------CDLDAI--WGIVVEAVAGAGALITLLLMLILLVRLPFIKDKERRR------PVCLHFLFLLGTLGLFGLTFAFIIRMDETICSIRRFLWGVLFALCFSCL---LSQAWRVRRLVRQGTSPASWQ-------------------------LVSLALCLMLVQVIIATEWLVLTVLRDTK---------------------PACA---------YEPM-DFVMALIYDMVLLAI---TLAQSL-FTLCG------------------KFKRWK…
	5BMusmusculus	--M--------------------------------------------------FLVLERKMRTH--QVFP-LPLLLVIASVASE------N----ASTS------RGC--GLDLLPQYVSL-------CDLDAI--WGIVVEAVAGAGALITLLLMLILLVRLPFIKDKERKR------PVCLHFLFLLGTLGLFGLTFAFIIQMDETICSIRRFLWGVLFALCFSCL---LSQAWRVRRLVRQGTSPASWQ-------------------------LVSLALCLMLVQVIIATEWLVLTVLRDTK---------------------PACA---------YEPM-DFVMALIYDMVLLAI---TLAQSL-FTLCG------------------KFKRWK…
	5BMonodelphisdomestica	--F--------------------------------------------------YAISERKMRTQ--LALS-FLLFFVIGYGSSE------N----ASTS------RGC--GLDLLPQYVSL-------CDLDAI--WGIVVEAVAGAGALITLLLILILLVRLPFIKDKEKKG------PLGLNFLFLLGTLGLFGLTFAFIIREDETICSARRFLWGVLFALCFSCL---LSQAWRVRRLVRHGKSPSGWH-------------------------LTGMAVCLMLVQVIIATEWLVLNVVRDKK---------------------LACS---------YEPM-DFALALIYDMVLLVV---TLGLSL-FTLCG------------------KFKKWK…
	5BMacropuseugenii	--I--------------------------------------------------SAISERKMRTH--LVVS-FLLFFVIGSGSSE------N----ASTS------RGC--GLDLLPQYVSL-------CDLDAI--WGIVVEAVAGAGALITLLLILILLVRLPFIKDKEKKG------PLGLNFLFLLGTLGLFGLTFAFIIREDETICSARRFLWGVLFALCFSCL---LSQAWRVRRLVGHGKSPSGWH-------------------------LTGMAICLMLVQVIIATEWLVLNVVRDKK---------------------LACS---------YEPM-DFALALIYDMVLLVV---TLGLSL-FTLCG------------------KFKKWK…
	5BHomosapiens	--M--------------------------------------------------FVASERKMRAH--QVLT-FLLLFVITSVASE------N----ASTS------RGC--GLDLLPQYVSL-------CDLDAI--WGIVVEAVAGAGALITLLLMLILLVRLPFIKEKEKKS------PVGLHFLFLLGTLGLFGLTFAFIIQEDETICSVRRFLWGVLFALCFSCL---LSQAWRVRRLVRHGTGPAGWQ-------------------------LVGLALCLMLVQVIIAVEWLVLTVLRDTR---------------------PACA---------YEPM-DFVMALIYDMVLLVV---TLGLAL-FTLCG------------------KFKRWK…
	5BMacacamulatta	--M--------------------------------------------------FVLSERKMRAH--QVLT-FLLLFVITSVASE------N----ASTS------RGC--GLDLLPQYVSL-------CDLDAI--WGIVVEAVAGAGALITLLLMLILLVRLPFIKEKEKKS------PVGLHFLFLLGTLGLFGLTFAFIIQEDETICSVRRFLWGVLFALCFSCL---LSQAWRVRRLVRHGTGPAGWQ-------------------------LVGLALCLMLVQVIIAVEWLVLTVLRDTR---------------------PACA---------YEPM-DFVMALIYDMVLLVV---TLGLAL-FTLCG------------------KFKRWK…
	5BPanTroglodytes	--M--------------------------------------------------FVASERKMRAH--QVLT-FLLLFVITSVASE------N----ASTS------RGC--GLDLLPQYVSL-------CDLDAI--WGIVVEAVAGAGALITLLLMLILLVRLPFIKEKEKKS------PVGLHFLFLLGTLGLFGLTFAFIIQEDETICSVRRFLWGVLFALCFSCL---LSQAWRVRRLVRHGTGPAGWQ-------------------------LVGLALCLMLVQVIIAVEWLVLTVLRDTR---------------------PACA---------YEPM-DFVMALIYDMVLLVV---TLGLAL-FTLCG------------------KFKRWK…
	5BPongopygmaeus	--M--------------------------------------------------FVASERKMRAH--QVLT-FLLLFVITSVASE------N----ASTS------RGC--GLDLLPQYVSL-------CDLDAI--WGIVVEAVAGAGALITLLLMLILLVRLPFIKEKEKKS------PVGLHFLFLLGTLGLFGLTFAFIIQEDETICSVRRFLWGVLFALCFSCL---LSQAWRVRRLVRHGTGPAGWQ-------------------------LVGLALCLMLVQVIIAVEWLVLTVLRDTR---------------------PACA---------YEPM-DFVMALIYDMVLLVV---TLGLAL-FTLCG------------------KFKRWK…
	5BOtolemurgarnettii	--M--------------------------------------------------FMVSERKMRTH--QVLA-FLLLSTIASVASE------N----ASTS------RGC--GLDLLPQYVSL-------CDLDAI--WGIVVEAV-GAGALITLLLTLILLVQLPFIKEKEKKS------PVGLHFLFLLGTLGLFGLTFAFIIQEDETICSVRRFLWGVLFALCFSCL---LSQAWRVRRLVRHGTGPAGWQ-------------------------LVGLALCLMLVQVIIAVEWLVLTVLRDTR---------------------PACD---------YEPM-DFVMALIYDMVLLVV---TLGLAL-FTLCG------------------KFKRWK…
	5BMicrocebusmurinus	--M--------------------------------------------------FAASERKMRTP--QVLA-FLLLSAIASVASE------N----ASTS------RGC--GLDLLPQYVSL-------CDLDAI--WGIVVEAVAGAGALITLLLTLILLVRLPFIKDKEKKS------PVGLHFLFLLGTLGLFGLTFAFIIQEDETICSVRRFLWGVLFALCFSCL---LSQAWRVRRLVRHGTGPAGWQ-------------------------LVGLALCLMLVQVIIAVEWLVLTVLRDAR---------------------PACA---------YEPM-DFVLALTYDMVLLVA---ALGLAL-FTLCG------------------KFKRWK…
	5BTarsiussyrichta	--M--------------------------------------------------SVVSERKMRVH--QMFA-FLLLFVIASVASE------N----ASTS-----------GLDLFPQFVSL-------CDLDAI--WGIVVEAVAGAGALITLLLMLILLVRLPFIKDKEKKS------PVGLHFLFLLGTLGLFGLTFAFIIQEDETICSVRRFLWGVLFALCFSCL---LSQAWRVRRLVRHGTGPAGWQ-------------------------LVGLALCLMLVQVIIAVEWLVLTVLRDTR---------------------PACA---------YEPM-DFVMALIYDMVLLVV---ALGLAL-FTLCG------------------KFKRWK…
	5BBostaurus	------------------------------------------------------------MRTH--QALA-FLLLFVIASGASE------N----ASTS------RGC--GLDLLPQYVSL-------CDLDTI--WGIVVEAVAGAGALITLLLMLILLVRLPFIKDKEKKD------PVGLHFLFLLGTLGLFGLTFAFIIREDETICSVRRFLWGVLFALCFSCL---LSQAWRVRRLVRHGKSPSGWQ-------------------------LVGMALCLMLVQVIIAIEWLVLTVLRDAK---------------------PACA---------YEPM-DFAMALIYDMVLLVA---TLALAF-FSLCG------------------KFKKWK…
	5BCanisfamiliaris	------------------------------------------------------------MRTH--KVLA-FLLLFVIASGASE------N----ASTS------RGC--GLDLLPQYVSL-------CDLDTI--WGIVVEAVAGAGALITLLLMLILLVRLPFIKDKEKKD------PVGLHFLFLLGTLGLFGLTFAFIIREDETICSVRRFLWGVLFALCFSCL---LSQAWRVRRLVRHGKSPSGWQ-------------------------LVGVALCLMLVQVIIAIEWLVLTVLRDAK---------------------PACA---------YEPM-DFVMALIYDMVLLVA---TLGLAL-FTLCG------------------KFKKWK…
	5BEquuscaballus	--L---------------------------------------------------MVSERKMRAH--QVLT-FLLLFVIASGASE------N----ASTS------RGC--GLDLLPQYVSL-------CDLDTI--WGIVVEAV-GAGALITLLLMLILLVRLPFIKDKEKKD------PVGLHFLFLLGTLGLFGLTFAFIIREDETICSVRRFLWGVLFALCFSCL---LSQAWRVRRLVRHGKSPSGWQ-------------------------LVGVALCLMLVQVIIAIEWLVLTVLRDAK---------------------PACA---------YEPM-DFVMALIYDMVLLVA---TLGLAL-FTLCG------------------KFKKWK…
	5BPteropusvampyrus	--L--------------------------------------------------FLATARKMRTH--PALA-FLLLFVIASGASE------N----ASTS------RGC--GLDLLPQYVSL-------CDLDTI--WGIVVEAVAGAGALITLLLMLILLVRLPFIKDKEKKD------PVGLHFLFLLGTLGLFGLTFAFIIREDETICSVRRFLWGVLFALCFSCL---LSQAWRVRRLVRHGKSPSGWQ-------------------------LAGAALCLMLVQVIIAVEWLVLTVLRDAK---------------------PACA---------YEPM-DFVMALIYDMVLLAG---ALGLAL-FTLCG------------------KFKKWK…
	5BProcaviacapensis	--P--------------------------------------------------LVIPERKMRTH--HALA-FLLFFVIASGASE------N----ASTS------RGC--GLDLLPQYVSL-------CDLDTI--WGIVVEAVAGAGALITLLLTLILLVRLPFIKDKEKRD------PVGLHFLFLLGTLGLFGLTFAFIIREDETICAVRRFLWGVLFALCFSCL---LSQAWRVRRLVRHGKSPSGWQ-------------------------LVAVALCLMLVQVIIAIEWLVLTVLRDAK---------------------PACA---------YEPM-DFVMALIYDMVLLVA---AVGLAL-CTLCG------------------KFKKWK…
	5BDipodomysordii	--T--------------------------------------------------FQVSERKMRTH--QVLP-FLVLLVIASVASE------N----ASTS------RGC--GLDLLPQYVSL-------CDLDAI--WGIVVEAVAGAGALITLLLMLILLVRLPFIKDKEKRR------PICLHFLFLLGTLGLFGLTFAFIIRMDETICSIRRFLWGVLFALCFSCL---LSQAWRVRRLVRHGTSPAGWQ-------------------------LVGLALCLMLVQVIIATEWLVLTVLRDTK---------------------PACA---------YEPM-DFVLALIYDMVLLAI---TLAQAL-FTLCG------------------KFKRWK…
	5BTaeniopygiaguttata	--MGKKSGDRRGRKRREKETEERNERRDNKRRLKGARCRPAGGGCRRIKLNKYFVVSDRKMKTY--PAIG-FFLLLVISYGSSE------N----SSTP------RGC--GLDLLPQYVYL-------CDLDAI--WGIVLEAVAGAGVLTTLLLMLILLVRLPFIKDKEKKS------PLGMHFLFLFGTLGLFGLTFAFIIQEDEMVCSTRRFLWGVVFALCFSCL---LAQAWRLRRLVRHGKSPSGWH-------------------------LAGVATCLMLVQVIIATEWLILTIVRDNK---------------------LACS---------YEPM-DFVMASIYVMFLMVF---TMGFSF-FTLCG------------------KFKKWK…
	5BAnolisCarolinensis	--L---------------------------------------------------FLSDRKMVAH--PTLGLLLLLLVVGYGSSE------N----SSTS------RGC--GLDILPQYVYL-------CDLDAI--WGIVVEAVAGAGVLTTLLLMLILLARLPFIKEKEKKS------PLGVHFLLLLGTLGLFGLAFAFIIEEDETLCSVRRFLWGVLFALCFSCL---VAQAWRLRRLVRHGKSPSGWQ-------------------------LAGAAVCLALVQVIIATEWLVLTIVRDGK---------------------LACH---------YEPM-DFAMASTYVMFLLVV---ALGFSF-FTVCG------------------KFKKWK…
	5BCaviaporcellus	--T--------------------------------------------------FLVSERKMRTH--QVLA-FLLLLVIASVASE------N----ASTS------RGC--GLDLLPQYVSL-------CDLDAI--WGIVVEAVAGAGALITLLLMLILLVRLPYIKDKEKRK------PVCLYFLFLLGTLGLFGLTFAFIIRIDETICSIRRFLWGVLFALCFACL---LSQAWRVRRLVCQGTSPAGWQ-------------------------MVGLALCLMLVQVIIATEWLVLTVLRDTK---------------------PACA---------YEPM-DFVMALIYDMVLLVI---TLGQAL-FTLCG------------------KFKRWK…
	5BXenopusLaevis	------------------------------------------------------------MKTH--PVAI-LLLFFVIGYGSSE------N----STTS------RGC--GLDIFPRYVYL-------CDLDAI--WGIVVEAVAGAGVLTTLLLMLILLVRLPFITEKEKKS------PLGIHFLFLLGTLGLFGLAFAFIIQEDEAICCSRRFLWGVLFSLCFSCL---LAQGWRIRRLVRHGKSPSGWH-------------------------MFGMVICLMLVQVIIAVEWIILTVVRDRK---------------------PACS---------YEPM-DFVMVLIYVMVLMVA---TLGLSF-FTLCG------------------KFQKWK…
	5BXenopustropicalis	------------------------------------------------------------MKTH--PAVI-LLLFFVIGYGSSE------N----STTS------RGC--GLDIFPRYVYL-------CDLDAI--WGIVVEAVAGAGVLTTLLLMLILLVRLPFITEKEKKS------PLGIHFLFLLGTLGLFGLAFAFIIQEDEAICCTRRFLWGVLFALCFSCL---LAQGWRIRRLVRHGKSPSGWH-------------------------MVGMVICLMLVQVIIAVEWIILTVVRDRK---------------------LACS---------YEPM-DFVMVLIYVMVLMVA---TLGLSF-FTLCG------------------KFQKWK…
	5BOchotonaprinceps	--T---------------------------------------------------FLASKKMRTH--QVLA-CLLLLMVTSVASE------N----ASTS------RGC--GLDLLPQYVSL-------CDLDAV--WGIVVEAVAGAGALITLLLVFILMVRLPCVRDKEKRK------PACLLFLFLLGTLGLFGLTFAFIIRMDETICSVRRFLWGVLFALCFSCL---LSQTWRVRRLVRQGSSPAGWQ-------------------------LVSLALCLMMVQVIIATEWLVLTVLRDTK---------------------PSCA---------YEPM-DFVMALIYDMVLLAA---ALGQSL-FTLCG------------------KFHRWK…
	5BSpermophilustridecemlineatus	--T--------------------------------------------------FLVPERKMRTH--QVLA-LLLLVAIPSAASE------N----SSTS------RGC--GLDLLPQYVSL-------CDLDAI--WGIVVEAVVGAGALITLLLMLILLVRLPFIKDVEKRR------PVCLCFLFLLGTLGLFGLTFAFIIRMDETICSMRRFLWGVLFALCFSCL---LCQTWRIRRLVRQGTSPPGWQ-------------------------LVGLALCLMLVQVIIATEWLGLTVLRDSK---------------------PACA---------YEPM-DFVMALIYDMVLLVV---TLAQAF-FTLCG------------------KFLRWK…
	5BMyotislucifugus	--T--------------------------------------------------CVVPARKMGAR--GALA-LLLLYAAAAGASE------N----SSTS------RGC--GLDLLPQYVSL-------CDLDSV--WGIVVEAAAGAGALITLLLMLILLVRLPFITEQEKRD------PVGLHFLFLLGTLGLFGLSFAFIIREDEAVCAARRFLWGVLFALCFACL---ASQAWRVRALVRRGRGPPGPQ-------------------------LLGAALCLTLVQVVIAAEWLVLTVLRDAR---------------------PACA---------YEPA-DFALALGYDLALLVA---ALVLAL-LALCG------------------KFRRWK…
	5ECallorhinchusmilii	-----------------------------------------------------IFSPCRMMRLKVIPSLGFLLLLSLCDLVSS----------------------LGC--GSNVPSLYTNL-------CDLDAV--WGIVLEAVAAAGIVVTIALMVLFLFLIPHVSNPRKRS------TLPIQFIFLIGTLGIFSLTFAFIIKLDHRTCPTRIFLWGVLFALCFSCL---LAHAFRVLRLVRGKSGLSVWC-------------------------LLGLVVGLTLVQVIIAIIWLVLTIERNSQ----------------------PCQ---------YSPD-VFVMLLIYVMFLMAL---TFILSI-CGFCG------------------RYSKWK…
	5CaDaniorerio	-----------------------------------------------------------MDHFTSISHRFHLLFIALCVLPG----SLAQT----SI-P------KGC--GTNMDSLYFNL-------CDLSAV--WGVVVEAFAAAGLVASLILLIVLLASLPFINSKNWRS------SFGLHTVFLIFTFGLFALTFAFIVGKNFATCASRRFLFGVLFAGCFSCL---LMQAVRLNILARRNSGPRGWV-------------------------WCLGALGLWLVEVVINTEWLIITIVRYPV----------NITGTIAPVLAIPCN---------IANQ-DFVMALIYVLNLLLA---VVVASV-PIMAG------------------KHKQWR…
	5CaTetraodonnigrovirides	---------------------------------------------------------------------------------G----SMAAN----DT-P------HGC--GSNLDSIYYNL-------CDLAAV--WGVVLEALAATGVASTFVLLVSLLASVPFMQDKNRRS------GVALHASLLVFTAGLFGLTFAFIVGKDFSTCAARRFLFG---G-------------VRLNVLSRRKDGPRVWP-------------------------LWLGAAGLWLVEVVINTEWLVVTVVRHPQ-------GPLNATAEAGRAAATPCN---------IANA-DFAMALIYVMTLILA---TLLASL-ALVSG------------------KNDKWK…
	5CaTakifugurubripes	--------------------------------------------------------------------------------PG----TMAAN----NT-P------QGC--GANLDSIYYNL-------CDLTAV--WGVVLEAVAAAGVVFSLVLFISLLAGVPFMRDKNRRS------SVALHASFLVCTAGLFCLTFAFIVGKDFSTCASRRFLFGVLFGGCFACL---LMQCVRLNILARRDDGPQAWP-------------------------LWLGAVGLWLVEVVINTEWLIITVVRHPQ-------APLNATVDIGRAAATPCK---------IANA-DFAMALIYVMTLILA---TVLASL-AVMAG------------------KHKKWK…
	5CaGasterosteusaculeatus	--------------------------------------------------------------------------------PWCLPVAMATN----GT-P------EGC--GPNLDSLYYNL-------CDLAAA--WGIVLEALAAAGIVFSIVLFVSLLASVPFALDKNRKS------SVALNACFLVCTAGLFCLTFAFIVGKDFSTCASRRFLFGVLFAGCFACL---LMQSVRLNVLARRGVGPRAWV-------------------------LCLAAGGLWLVEVIINTEWLIITVVRHPW-------GPLNATAVTGGAAATPCN---------VANQ-DFAMALIYVMALILA---ALAGSL-AIMAG------------------KHRQWK…
	5CaOryziaslatipes	--------------------------------------------------------------------------------------SMTSN----GT-P------QGC--GPNVDSLYYNL-------CDRSAA--WGIVLEALAAAGIIFSFVLFISLLASTPFIRGSRQRS------AIPLHTGFLVCTAGLFCLTFAFIVGKDFATCASRRFLFGVLFAGCFACL---LMQSVRLNILARRNGGPRGWV-------------------------LFLGALGLWLVEVIINTEWLIITVVRHPL-------APINATGATGKATDTPCN---------ISNQ-DFVMALIYVMALILA---VVVASL-SIMGG------------------KHTTWK…
	5CCallorhinchusmilii	----------------------------------------------------------------------------------------------------------------DVNALYFNL-------CDLGAV--WGIVLQALSGAGVLSCFVLALVLLASVPFIQEGKKKS------TVGTQLLFLFGTLGLFCLVFDFVVKMNFATCASRRFLFGLLFAVCFSCL---LTHALRLNFLSRKNSGPNGWR-------------------------VMGLALTLSLVEAIINTEWLVITILRNNA--------------TSSPVLGDPCD---------IANM-DFAMALIYVMVLMLTLVLGFTSQW-----G------------------SFKHWK…
	5CRattusnorvegicus	----------------------------------------------AAEPGGTQLKPGLGARMATHKTLLMCLGLPLF-FPG----ALAQN----HA-P------PGC--SPDLDPLYYNL-------CDRSGA--WGIVLEAVAGAGIITTFVLTIILVASLPFVQDTKKRS------LLGTQVFFLLGTLGLFCLVFACVVKPDFSTCASRRFLFGVLFAICFSCL---IAHTLSLNFLARKNHGPRGWV-------------------------IFTVALLLTLVEVIINTEWLIITLVRGGG-Q--VS--TPGNGSADW-TVTSPCA---------IANM-DFVMALIYVMLLLLA---AFLGAW-PTLCG------------------RFKRWR…
	5CMusmusculus	--------------------------------------------------------------MATHRTLLMCLGLPLF-FPG----ALAQN----HA-P------PGC--SPDLDPLYYNL-------CDRSGA--WGIVLEAVAGAGIITTFVLTIILVASLPFVQDTKKRS------LLGTQVFFLLGTLGLFCLVFACVVKPDFSTCASRRFLFGVLFAICFSCL---VAHVLSLNFLTRKNHGPRGWV-------------------------IFTVALLLTLVEVIINTEWLIITLVRGGG-Q--VS--PLGNVSADS-TMTSPCA---------IANM-DFVMALIYVMLLLLT---AFLGAW-PTLCG------------------RFKRWR…
	5CCaviaporcellus	--------------------------------------------------------------MATHKALLTCLGLPLFLLSG----AQAQK----PA-P------PGC--SSDLNSLYYNL-------CDRSGA--WGIVLEAVAGAGIVTTFVLTIILVASLPFVQDTKKRS------LLGTQVFFLLGTLGLFCLVFACVVKPDFSTCASRQFLFGVLFAICFSCL---AAHVFALNFLARKNHGPRGWI-------------------------IFTVALLLSLVEVIINTEWLILTLVRGAG-K--VG--SPGNGSADW-AAASRCT---------IANV-DFVMALIYVMLLLLG---TFMGAW-PPLCG------------------RFKRWR…
	5CHomosapiens	--M---------------RGRGSQQQQPTRRQGQKLPSPSPAGKYESAQPGGTQPEPGLGARMAIHKALVMCLGLPLFLFPG----AWAQG----HV-P------PGC--SQGLNPLYYNL-------CDRSGA--WGIVLEAVAGAGIVTTFVLTIILVASLPFVQDTKKRS------LLGTQVFFLLGTLGLFCLVFACVVKPDFSTCASRRFLFGVLFAICFSCL---AAHVFALNFLARKNHGPRGWV-------------------------IFTVALLLTLVEVIINTEWLIITLVRGSG-E--GG--PQGNSSAGW-AVASPCA---------IANM-DFVMALIYVMLLLLG---AFLGAW-PALCG------------------RYKRWR…
	5CGorillagorilla	--M---------------WGRGSQQQQPTRRQGQKLPSPSPAGKYESAQPGGTQPEPGLGARMAIHKALVMCLGLPLFLFPG----ARAQG----HV-P------PGC--SQGLNPLYYNL-------CDRSGA--WGIILEAVAGAGIVTTFVLTIILVASLPFVQDTKKRS------LLGTQVFFLLGTLGLFCLVFACVVKPDFSTCASRRFLFGVLFAICFSCL---AAHVFALNFLARKNHGPRGWV-------------------------IFTVALLLTLVEVIINTEWLIITLVRGSG-E--GG--PQGNSSAGW-AVASPCA---------IANM-DFVMALIYVMLLLLG---AFLGAW-PALCG------------------RFKRWR…
	5CPanTroglodytes	--L---------------RGRGSQQQQPTRRQGQKLPSPSPAGKYESAQPGGTQPEPGLGARMAIHKALVMCLGLPLFLFPG----ARAQG----HV-P------PGC--SQGLNPLYYNL-------CDRSGA--WGIVLEAVAGAGIVTTFVLTIILVASLPFVQDTKKRS------LLGTQVFFLLGTLGLFCLVFACVVKPDFSTCASRRFLFGVLFAICFSCL---AAHVFALNFLARKNHGPRGWV-------------------------IFTVALLLTLVEVIINTEWLIITLVRGSG-E--GG--PQGNRSAGW-AVASPCA---------IANM-DFVMALIYVMLLLLG---AFLGAW-PALCG------------------RFKRWR…
	5CPongopygmaeus	--V---------------RGRGSQQQQPTRRQGQKLPSPSPAGKYESAQPGGTQPEPGLGARMAIHKALVICLGLPLFLFPG----ARAQG----HV-P------PGC--SQGLNPLYYNL-------CDRSGA--WGIVLEAVAGAGIVTTFVLTIILVASLPFVQDTKKRS------LLGTQVFFLLGTLGLFCLVFACVVKPDFSTCASRRFLFGVLFAICFSCL---AAHVFALNFLARKNHGPRGWV-------------------------IFAVALLLTLVEVIINTEWLIITLVRGSG-E--GG--PQGNSSAGW-AVASPCA---------IANM-DFVMALIYVMLLLLG---AFLGAW-PALCG------------------RFKRWR…
	5CMacacamulatta	--M---------------W---------------------------------TQPEPGLGARMAIHKALVMCLGLPLFLFPG----ARAQS----HV-P------PGC--SQGLNPLYYNL-------CDRSGA--WGIVLEAVAGAGVVTTFVLTIILVASLPFVQDTKKRS------LLGTQVFFLLGTLGLFCLVFACVVKPDFSTCASRRFLFGVLFAICFSCL---VAHVFALNFLARKNHGPRGWV-------------------------IFTVALLLTLVEVIINTEWLIITLVRGSG-D--GG--PQGNSSAHW-AVASPCA---------IANM-DFVMALIYVMLLLLG---AFLGAW-PALCG------------------HFKRWR…
	5CMicrocebusmurinus	--V---------------RGRGSKQQQPTRQPRQELRAPSAAGKCDSAEPGGTQLEPGLGARMATRKALLMCLGLPLFLFPG----AQAQN----QA-P------PGC--SPDLNPLYYNL-------CDRAGA--WGIILEAVAGAGIVTTFVLTIILVASLPFVQDTKKRS------LLGTQVFFLLGTLGLFCLVFACVVKPDFSTCASRRFLFGVLFAICFSCL---AAHVFALNFLARKNHGPRGWV-------------------------VFTMALLLTLVEVIINTEWLILTLVRGGG-E--GS--PPGNSSAGWTAAASPCA---------IANM-DFVTALIYVMLLLLG---AFLGAW-PALCG------------------RFKRWR…
	5CCanisfamiliaris	--------------------------------------------------LGTQLEPGLGARMAIPKALLTCLGLPLFLFSG----AQAQN----HV-P------PGC--SPDLNPLYYNL-------CDRSGA--WGIILEAVAGAGVVTTFVLTIILVASLPFVQDTKKRS------VLGTQVFFLLGTLGLFCLVFACVVKPNFSTCASRRFLFGVLFAICFSCL---VAHVFALNFLARKNHGPRGWV-------------------------IFTVALLLTLVEVIINTEWLIITLVRGGG-E--GD--PLGNGSATW-VTASPCA---------IANM-DFVMALIYVMLLLLC---AFTGAW-PVVCG------------------RFKRWR…
	5CFeliscatus	--G---------------RGRGSKQQQHSLQLRQKLGAPSSAGKCASPEPGGTQLEPGLGARMAIPKALLTCLGLPLFLCSG----AQAQN----HV-P------PGC--SPDLNPLYYNL-------CDRSGA--WGIVLEAVAGAGVVTTFVLTIILVASLPFVQDTKKRS------LLGTQVFFLLGTLGLFCLVFACVVKPDFSTCASRRFLFGVLFAICFSCL---VAHVFALNFLARKNHGPRGWV-------------------------IFTVAVLLTLVEVIINTEWLIITLVRGGG-E--GG--PPGNGSAAW-TTASPCA---------IANM-DFVMALIYVMLLLLC---AFTGAW-PALCG------------------RFKRWR…
	5CEquuscaballus	---------------------------------------------------GTQLEPGLRARMAIRKALLTCLGLPLFLFPG----AQAQD----HA-P------PGC--SPDLDPLYYNL-------CDRSGA--WGIILEAVAVAGIVTTFVLTIILVASLPFVQDTKKRS------LLGTQVFFLLGTLGLFCLVFACVVKPNFSTCASRQFLFGVLFAICFSCL---VAHVFALNFLARKNHGPRGWV-------------------------IFTMALLLTLVEVIINMEWLIITLVRGGG-E--TG--ALGNGSAGW-AAVSTCT---------IANM-DFVMALIYVMLLLLG---AFMGAW-PALCG------------------RFKRWR…
	5CPteropusvampyrus	--V---------------RGRGSERQQPTRRLHQKLRSSSRAGKCDSPEPGGTQWEPGLGARMALRKALLTCLGLSLFLFPG----AQAQN----HA-P------PGC--SPDLNPLYYNL-------CDRSGA--WGIVLEALAGAGIVTTFVLTIILVASLPFVQDTKKRS------LLGTQVFFLLGTLGLFCLVFACVVKPDFSTCASRRFLFGVLFAICFSCL---VAHAFALNFLARKNHGPRGWV-------------------------LFFVALLLTLVEVIINTEWLIITLVRGGG-E--DS--PLGNSSASR-VAASPCA---------IANM-DFVMALIYVMLLLLG---AFTGAW-PILCG------------------RFKRWR…
	5CMyotislucifugus	----------------------------------------------------TPREPGLGARMATHRALLTCLGLLLFPFPG----AQAQN----RA-P------PGC--SPDLNPLYYNL-------CDRSGA--WGIVLEAVAGAGVVTTFVLTIVLVASLPFVQDTKKRS------LLGTQVFFLLGTLGLFCLVFACVVKPDFSTCASRRFLFGVLFAICFSCL---VAHVFALNFLARKNHGPRGWV-------------------------LFAVALLLTLVEVIINTEWLIITLVRAVG-E--DG--ALGNGSTGG-AAASPCD---------IANM-DFVMALIYVMLLLLG---AFTGAW-PALCG------------------RFKRWR…
	5COryctolaguscuniculus	--V---------------RGRGGKQQQPTGQLRQKLGSPFPAAKC-SAQPGGSQLEPGPGARMAVHRALLTCLGLPLLLLPG----ARAQN-----A-P------PGC--SPDLNPLYYNL-------CDRSGA--WGIVLEAVAGAGVVTTFVLTIILVASLPFVQDTKKRS------LLGTQVFFLLGTLGLFCLVFACVVKPDFSTCTSRRFLFGVLFAICFSCL---VAHVFALNFLARKNHGPRGWV-------------------------IFVVALLLTLVEVIINTEWLVITLVRGGG-E--VG--AAANGSSSW-AVASPCA---------IANM-DFVMALIYVMLLLLG---AFVGTW-PALCG------------------RFKRWR…
	5CDipodomysordii	----------------------------------------------------TQLEPGLGARMATHQTLLICLGLPLLLFPR----TQAQN----HA-P------PGC--SPDLNPIYYNL-------CDRSGA--WGIVLEAVAGAGIITTFVLTIILVASLPFVQDTKKRS------LLGTQVFFLLGTLGLFCLVFACVVKPDFSTCASRRFLFGVLFAICFSCL---LAHVFALNFLARKNHGPRGWV-------------------------LFAVALLLTLVEVIINTEWLIITLVRGGG-E--VG--PLSNGSAAW-TVTSACA---------IANM-DFVMALIYVMLLLLG---GFVGAW-PALCG------------------RFKRWR…
	5CLoxodontaafricana	--V---------------RGRGSK-QQPTNKLSKQLRAPSSAGKCASARPGGTQREPGLGARMAIHRALLMGLGLPLFLFSG----AQAQD----HV-P------PGC--GPDLNPLYYNL-------CDRSGV--WGIILEAVAGAGIVTTFVLTIILVASLPFVQDTKKRS------LLGTQVFFLLGTLGLFCLVFACVVKPDFSTCASRRFLFGVLFAICFSCL---VAHVFALNFLARKNHGPRGWV-------------------------IFTVALLLTLVEVIINTEWLIITLVRGGG-E--GG--PLGNGSADG-VVASSCA---------IANI-DFVMALIYVMLLLLX---XXXXXX-XXLCG------------------RF-RWG…
	5CBostaurus	--------------------------------------------------------------MAIHRTVLMCLGLPLFLLPG----ARAQE----QA-P------PGC--SPDLNPLYYNL-------CDRSEA--WGIILEAVAGAGVVTTFVLTIILVASLPFVQDTKKRS------LLGTQVFFLLGTLGLFCLVFACVVKPSFSTCASRRFLFGVLFAICFSCL---VAHVLALHFLVRKNHGPRGWV-------------------------IFLVALLLSLVEVIINTEWLIITLVRGAGTE--GD--ALGNGSAGW-VAVSPCA---------IANA-DFVMALIYVMLLLLC---AFSGAW-SALCG------------------RFKRWR…
	5COchotonaprinceps	----------------------------------------------------SQLEPGLGARMATHRAMLACLGLCLFLLPG----ARAQS-----A-P------PGC--SPDLDPLYYNL-------CDRSGA--WGIVLEAVAGAGVITTFVLTIILVASLPFVQDSRKRS------LLGTQVFFLLGTLGLFCLVFACVVKPDFSTCASRRFLFGVLFAICFSCL---VAHVFALNFLARKNHGPRGWV-------------------------IFLVALLLTLVEVIINTEWLVITLVRGAG-ESSGG--AAGNSSASW-AVASPCA---------IANM-DFVMALIYVMLLLLG---AFVGAW-PAMCG------------------RFKRWH…
	5CMonodelphisdomestica	---------------------------------------------------------GSRARMAIPQALLSCLGVLLLLLPR----NQAQV----HA-P------PGC--SPDLNPLYYNL-------CDRSGA--WGIVLEALAGAGVISTFVLTIILVASLPFVQDSKKRS------LLGTQVFFLLGTLGLFCLVFACVVKPDFSTCASRRFLFGVLFGICFSCL---SAHVFALNFLARKNQGPRGWV-------------------------IFAVALLLALVEVIINTEWLIITLVRGGH-G--GGGVLHGNSSTSW-GEASPCA---------IANM-DFVMALIYVMLLLLT---AFVGAW-PILCG------------------RFKRWR…
	5CMacropuseugenii	--V---------------RGRGDELQ--LTNLFQKLKFPPSARKLATGRDGRTQPT-GSGARMAIPQALLTCLGILLLC--P----GIAQV----RA-P------PGC--SPDLNPLYYNL-------CDRSGA--WGIVLEALAGAGVISTFVLTIILVASLPFVQDSKKRS------LLGTQVFFLLGTLGLFCLVFACVVKPDFSTCASRRFLFGVLFGICFSCL---SAHVFALNFLVRKNQAPRGWV-------------------------LFAVALLLALVEVIINTEWLIITLVRGGK-E--GG--LHDNRSASW-GEASPCA---------IANM-DFVMALIYVMLLLLV---AFVGAW-PILCG------------------RFKRWR…
	5CEchinopstelfairi	--V---------------RGRGGK--QGPTQGLRHLRAPPALK--CASRPGGTRRESGPRARMAVHTALLMFVGLPFFL-SA----AQAQL----QA-P------PGC--GPDLNPLYYNL-------CDRSEA--WGIILEAVAGAGVVTTFVLTIILVASLPFVQDTKKRS------LLGTQVFFLLGTLGLFCLVFACVVKPDFSTCASRRFLFGVLFAICFSCL---LAHVAALNSLSRKNHGPQGWV-------------------------IFTVALLLSLVEVIINTEWLIITLVRGPAND--GS--SLGNGSAGWVGVGSACA---------IANM-DFVMALIYVMLLLLG---AFLGAW-PALCG------------------RFKRWR…
	5CAnolisCarolinensis	--------------------------------------------------------------------------------------------------P------PGC--GKDLKPIYYNL-------CDLSIA--WGIVLEAVATFGVVTSFVLTIVLVASMPFVQDYRKKS------LVGTQAFFLLGTFGLFCLTFTFIVKQDFSTCASRRFLFGVLFAICFSCL---AAHTVNLNFLARRNHGPRGWI-------------------------TFGMALVLVLVEVIINTEWLIITIVRSDS------------------ASKDPCS---------VSNE-DFVMALIYVMFLQAA---TFVAAW-PVLCG------------------HYKHWR…
	5COrnithorynchusanatinus	--------------------------------------------------------MGLGSRGGM--ASLTGLWLLLLLLPG----SGAQT----PA-P------PGC--GPDLDPIYYNL-------CDRSGA--WGIVLEAVAGAGIVSSFVLTIILVASFPFVQDGRKRS------LLGTQAFFLLGTLGLFCLVFACVVKPNFSTCASRRFLFGVLFGICFSCL---VAHVFALNLLARKNHGPRGWV-------------------------TFAVALLLAAVEVVINTEWMIITLVRGGG--------PASHPSNGSGVGATSCD---------VANA-DFVMALIYVMLLLLV---AFVGAW-PPLCG------------------SFKRWR…
	5CGallusgallus	----------------------------------------------------------------MGAAVPAATCVLLALLPM----GRAQN----TP-P------SGC--GQDLSSLYYNL-------CDLSAA--WGIVLEAAASLGAVTSFVLTIVLVASLPFVQDPQKKS------LVATQAFFLLGTFGLFCLTFDFIVGPDFSTCTSRRFLFGVLFALCFSCL---LAHAVALNFLARRNRGPRGWV-------------------------TLAVALLLALVEVIINAEWLIITVARQER------------------GPVDPCE---------LADA-DFVMALIYVMVLLVA---AFGTAW-PALCG------------------RYTRWR…
	5CTaeniopygiaguttata	----------------------------------------------------------------------------------------------------------GG--DHDLSSLYYNL-------CDLSAG--WGIGVEAVASLGVVTTFVLTIVLVASLPFVQDHQKKS------LVATQVFFLLGTFGLFCLTFDFIVGPDFSTCTSRRFLFGVLFAICFSCL---LAHAVALNFLARRNRAPRGWV-------------------------TLAVALSLASVEVIINAEWLIITVARREG------------------GPADPCR---------LADS-DFVMALIYVMALLAA---ALGAAC-PTLCG------------------RYGRWR…
	5CXenopuslaevis	-------------------------------------------------------MACFSSSTGLTWACFAIIWLLFSFSQS----AHAQS----TAVP------SGC--GAGINSLYYYL-------CDLSAA--WGIVLQAVTSAGIVSTFILTIVLVASTPFIQNKKKKS------LLGTQVFFLLSTLGLFCLVFDMVVKKDFATCASRRFLFGLLFAICFSCL---WVHGVSLNYLVRRNTQPSGWW-------------------------IFGLAVCLSLVEAIINTEWLIITIVRTAN---------------------NPCS---------IGND-DFAMALIYVMFLILA---GFITAW-PALCG------------------RYGHWR…
	5CXenopustropicalis	----------------------------------------------------------MASSTGPAWCFFTFIWLLSRFCQL----AHAQT----TAVP------SGC--GAGINSLYYYL-------CDLNAA--WGIVLQAITSAGIVSTFILTIVLVASTPFIQNKKKKS------LLGTQVFFLLGTLGIFGLVFDMVVKKDFATCASRRFLFGLLFAICFACL---WVHGVSLNYLIRRNTQPSGWW-------------------------IFGLAVCLSLVEAIINTEWLIITIVKTAN------------------PPADPCL---------IGNA-DFVMALIYVMFLILA---GFITAW-PALCG------------------RYGHWR…
	5CbTetraodonnigrovirides	----------------------------------------------------------------------------------------------MADAP------EGC--GPAVSSLYYNL-------CDLATV--WGIGVEAVAAAGVVTSFVLFIILVASLPFGTDQKRKA------MAVLQAGLLTFTLGLFGLTFAFIVGRYSTSCAARRFLFGVLFAGCLACL---MMHGLWLLLLGRLRR-PRSWM-------------------------LCLGALAVWLVEVIINTEWLIITLVRGPA--------------GSVDTPDFSCS---------IANL-DFVMSLIYVMVLLLA---AVLMPF-PAL--------------------AHKPWR…
	5CbTakifugurubripes	----------------------------------------------------------------------------------------------MAGAP------EGC--GPGVTWVYYNM-------CDLVTA--WGIVAETVAAAGVLACFLLFVILVASLPSVTDKKRKA------TVALQAGVLTFTLGLFGLTFAFIVGRYSASCAARRFLFGVLFAGCLACL---MTHGLWLLLLGRRGQGPKSWV-------------------------LCLGALALWLVEVIINTEWLIITLVRGPA--------------DGVPVPDLPCS---------IANL-DFVASLTYVMVLLLA---VVLLAF-PSL--------------------AHKRWR…
	5CbGasterosteusaculeatus	--------------------------------------------------------------LSFHPRILNCIFLLLLCLKKILPSEATAP----TGVP------KGC--GSDISSIYYNL-------CDLTTV--WGVVVEAFAAAGVVTSFILLVVLMASLPFATDKKRKV------TVALQAGVLVFTLGLFGLTFAFVVERYSTSCAARRFLFGVLFSGCLACL---VMHALWLALVERKGRGPRSWM-------------------------LCLGALGLWMVEVIINTEWLVITVARSP-----------------VDVPDLSCS---------IANR-DFVMALIYVMALLLA---VMLTAV-PSLTH------------------KQARWR…
	5CbOryziaslatipes	-----------------------------------------------------------------------------------------------TGVP------RGC--DPSISAIFYQL-------CDLTAV--WGIVLEACAAAGMVTSFMLFVIVLASLPFVTDKKRKG------MVALQASILVFTLGLFGLTFAFIVDRYSTSCVARRFLFGVLFSGCLSCL---VMHGLWLVLLERRGSGPRSWT-------------------------LWLGALALWLVEVIINTEWLIITEVRNPL--------------SDPIALHHPCI---------IANQ-DFVMALIYVMLLLLA---VVLIAL-PSLKH------------------KHKQWR…
	5CPetromyzonmarinus	-------------------------------------------------------------MAGLGHAMPAVVGLLLCTLAEQCGAQV-----------------VGC--GSDVQWPFTRL-------CDRTLA--WGIVLESIAAAGIVICFILAFVLLGSIPFIKQSGKKD------FVPVQVLLTVATMGLYGLTFAFIVMNTPQTCPTRRFLFGVLFAICFSCL---ITHAYALISLNRGAEGHSPWK-------------------------LLGIVALLSLVQVIINVEWLITTMVRPFQ---------------------QPCL---------YMPM-DFVMALIYVMVLIFV---GFVMSI-LVVAG------------------KNRNWR…
	RAIG4Xenopuslaevis	-------------------------------------------------------------------------MGAIRDAVSLNLTTPSVEFQNLSAVP------MGC--SRDVPSIFYFL-------CDLNAA--WGIILEALAGLGIICSLLLAVIFLALAPSVMRDERKG------SLGINFMFLFGVFGLFSLVFAFIIGPNTAVCEVRRFLFGVLFALCFASL---VAHSVRLNYLALHNHGPGGGL-------------------------IFLLATGLFLVEAVINAEWLLITNVRHNL--------------PSAISIGHPCN---------IDNQ-DFVTSLVYVMFLILA---ALIIPC-PVLCG------------------HYLPWK…
	RAIG4Xenopustropicalis	--------------------------------------------------------------MASKHFLLILYMLGPLGAASLNLTTPSVELQNLSAVP------MGC--SQDVQPIFYAL-------CDLNAA--WGIILEALAGLGIVCALVLAVIFLALAPSVIRDERKG------SLAINFMFLFGVFGLFSLVFAFIIAPNAAVCEVRRFLFGVLFALCFACL---VAHSVRLNYLVLHNRGPGGGL-------------------------IFLLAIGLFLVEAVINAEWLLITNVRHNL--------------SSTVSVGHPCQ---------IDNQ-DFVTALVYVMFLILA---SLIVPC-PVLCG------------------HYLPWK…
	5ARattusnorvegicus	--MTT----------------------------------------------------------------------------------------PRAAAP------SGC--RSDLDSRYYRL-------CDLAEG--WGIALETLAAVGAVATVALMFALVFLICKVQDSSKRK------MLPTQFLFLLGVLGVFGLTFAFIIKLDRATGPTRFFLFGVLFALCFSCL---LAHAFNLIKLVRGRKPLSWLV-------------------------ILSLAVGFSLVQDVIAIEFLVLTMNRTNV----------------NVFSQLPAP---------RRNE-DFVMLLIYVLFLMVL---TFVASL-LVFCG------------------SFSGWK…
	5AMusmusculus	--MTT----------------------------------------------------------------------------------------PR-AAP------SGC--RSDLDSRYHRL-------CDLAEG--WGIALETLAAVGAVATVACMFALVFLICKVQDSNKRK------MLPAQFLFLLGVLGVFGLTFAFIIKLDGATGPTRFFLFGVLFAICFSCL---LAHAFNLIKLVRGRKPLSWLV-------------------------ILSLAVGFSLVQDVIAIEYLVLTMNRTNV----------------NVFSELPAP---------RRNE-DFVMLLIYVLVLMVL---TFFASF-LVFCG------------------SFSGWK…
	5ATupaiabelangeri	--MTT-------------------------------------------------------------------------------------------KAP------DGC--RSDLNSKYNRL-------CDTTLI--WGIVLEALAAVGIVTTVAFLLSLLILICKVQDSNKRK------ILPIQFLFLLGVLGVFGLTFAFIIRLDGTTGPTRFFLFGVLFSICFSCL---LVHALNLTKLVRGRKPFSLLV-------------------------MLGLALGFSLVQDVIAVEYLVLTMNRTNV----------------DIFSEFSAS---------RRDE-DFVMLLIYVLFLMAL---TILASS-CTFCG------------------PFTGWK…
	5ASpermophilustridecemlineatus	--MTT-------------------------------------------------------------------------------------------TPT------NGC--RSHLDSRYQRL-------CDMSEA--WGIVLETIAAAGAVTSVAFMFALLILICRVQDSNRRK------MLPTQFLFLLGVLGVFGLTFAFIIKLDGGTGPTRFFLFGVLFSICFSCL---LAHAFNLMKLVRGRQPLSWMV-------------------------ILGLAVGFSLVQDVIAIEYVVLTMNRTNV----------------DIFSELSVA---------RRNE-DFIMLLIYVLFLMAL---TFLTSF-FTFCG------------------SFSGWK…
	5ABostaurus	--MST-------------------------------------------------------------------------------------------VAP------AGC--RSDLDSRYYRL-------CDKKAA--WGIVLEALAGVGAVASVAFMITLLVLICKVQDSNKRK------LLPTQFLFLLGVLGIFGLTFAFIITLDGGTGPTRFFLFGVLFALCFSCL---LVHAFNLTKLVRGRQPLSMLV-------------------------MLGLALGFSLVQDIIAIEYVVLTMNRTNV----------------NIFSELSPP---------RRNE-DFVMLLIYVLFLMAL---TFLTAS-FSFQG------------------SFTAWK…
	5ATursiopstruncatus	--MAP-------------------------------------------------------------------------------------------DAP------DGC--RSNLDPRYYRL-------CDKKAA--WGIVLEALASVGVVTSLAFMIALLVFICKAQDSNRRK------VLPTQFLFLLGVLGVFGLPFAFIIHLDGSTGPTRFFLFGILFALCFSCL---LVHAFNLTKLVQGRQPLSMLA-------------------------MLGLALGFSLVQDVIAIEYVVLTMNRTNV----------------DIFSELSPP---------RRNE-DFVMLLIYVFFLMTL---TFVTAS-FTFRG------------------SFTGWK…
	5ACanisfamiliaris	--MAT-------------------------------------------------------------------------------------------TSP------SGC--RSNLDARYHRL-------CDTTKI--WGIVLEAVAAVGAVTSMAFMFALLILICKVQDSNRRK------VLPTQFLFLLGVLGIFGLTFAFIIQLDGSTGPTRFFLFGVLFSLCFSCL---LAHAFNLTKLVHGRKPLSLMV-------------------------MLSLAVGLSLVQDIIAAEYIILTMNRTNV----------------AIFSELSAP---------RRNE-DFVMLLIYVLSLMAL---TFLMSC-FIFCG------------------SFIGWK…
	5APteropusvampyrus	--M------------------------------------------------------------------------------------------------------AGC--RGNLNAMYHRL-------CDTTVI--WGIVLEAVAAVGAVTSVAFMLALLIFICKVQDSSRRK------VLPVQFLFLLGVLGVFGLTFAFIITLERSTGPTRFFLFGILFSLCFSCL---LAHAFNLTKLVRGRKSLSLLV-------------------------MLGLAVGISLVQDVIAVEYIVLTMNRTNT----------------AVFSELSPP---------RRNE-DFVMLLIYVLFLMAL---TFLTSC-FTFCG------------------PFTGWK…
	5AMyotislucifugus	--MTT--------------------------------------------------------------------------------------------AP------SGC--RSNLEAKYHRL-------CDTSEA--WGIVLETVAAVGAVTSVAFMLALLALICKVQDSNKRK------VLPVQFLFLVGVLGVFGLTFAFIIKLDSLTGPTRFFLFGVLFSLCFSCL---LAHAFNLTKLVRGWKPLSLLV-------------------------MLGLAVGVSLVQDIIAIEYVVLTMNRTNT----------------DIFAELPPS---------RRNE-DFVMLLIFVLFLMAL---TFLTSC-FTFCG------------------PFTGWK…
	5AHomosapiens	--MAT-------------------------------------------------------------------------------------------TVP------DGC--RNGLKSKYYRL-------CDKAEA--WGIVLETVATAGVVTSVAFMLTLPILVCKVQDSNRRK------MLPTQFLFLLGVLGIFGLTFAFIIGLDGSTGPTRFFLFGILFSICFSCL---LAHAVSLTKLVRGRKPLSLLV-------------------------ILGLAVGFSLVQDVIAIEYIVLTMNRTNV----------------NVFSELSAP---------RRNE-DFVLLLTYVLFLMAL---TFLMSS-FTFCG------------------SFTGWK…
	5APanTroglodytes	--MAT-------------------------------------------------------------------------------------------TVP------DGC--RNGLKSKYYRL-------CDKAEA--WGIVLETVATAGVVTSVAFMLALPILVCKVQDSNRRK------MLPTQFLFLLGVLGIFGLTFAFIIGLDGSTGPTRFFLFGILFSICFSCL---LAHAVSLTQLVRGRKPLSLLV-------------------------ILGLAVGFSLVQDVIAIEYIVLTMNRTNV----------------NVFSELSAP---------RRNE-DFVLLLIYVLFLMAL---TFLMSS-FTFCG------------------SFTGWK…
	5AMacacamulatta	--MAT-------------------------------------------------------------------------------------------TVP------DGC--HSGLISRYHRL-------CDKAEA--WGIVLETLAAAGVVTSVAFMLALPLLVCKVQDSNRRK------MLPTQFLFLLGVLGIFGLTFAFIIRLDGSTGPTRFFLFGILFSICFSCL---LAHALNLTQLVRGRKPLSLLV-------------------------ILGLAVGFSLVQDVIAIEYIVLTMNRTNV----------------NVFSELSAP---------RRNE-DFVLLLIYVLFLMAL---TFLMSS-FTFCG------------------SFTGWK…
	5AMicrocebusmurinus	--MTT-------------------------------------------------------------------------------------------TAP------SGC--RQNLNPRYHRL-------CDTGEA--WGIVLEAFAAVGAVTTVVLMLALLALVCKVQDSSRRK------MLPTQFLFLLGVLGVFGLTFAFIIRLEGGTGPTRFFLFGVLFSICFSCL---LAHAVNLTKLVRGTKPLSMLV-------------------------TLGLAVGFSLVQDVIAVEYVVLTMNRTNV----------------DVFAELSAP---------RRNE-DFVLLLIYVLLLMVL---TFFMSS-FAFCG------------------SFTGWK…
	5AOtolemurgarnettii	--MTT-------------------------------------------------------------------------------------------TAA------PGC--RQGLDPRYHRL-------CDTAEP--WGIILEALAAAGAVASVVFMLALLAFICRVQDSSRRK------MLPTQFFFLLGVLGVFGMTFAFLIRLDGKMGLTRFLLFGVFFSICFSCL---LAHAVNLTKLVHGGKPLSCLV-------------------------TLGLAVGFSLVQDVIAVEYVILTMNRTDV----------------NVFSELFAS---------RRNE-DFVMLLIYVLFLMAL---TFLMSF-FTFCG------------------SFTGWK…
	5ALoxodontaafricana	--MAT--------------------------------------------------------------------------------------------PP------PGCF-FRDLGSKYYRL-------CDKKEA--WGIVLETLAAFGAVVSVIFMITLLILISRVQDSNKRK------VLPTQFLFLLGVLGVFGLTFAFIIKLDKETGPTRFFLFGILFALCFSCL---LVHAFNLTKLVRGRKPLSLLM-------------------------ILGLAVGFSLVQDVIAVEYLVLTMNRTNT----------------NIFFELSPF---------RRNE-DFVMLLIYVLILMVL---TLLTSS-FTFCG------------------PFSGWK…
	5AProcaviacapensis	--MSP---------------------------------------------------------------------------------------------P------PGC--DSSLESKYYRL-------CDKEQA--WGIVLETLAAFGAVTSVIFMVALLSLISKVQDSNKRK------MLPTQFLFLFGVLGVFGLTFAFIITLGKETGPTRFFLFGVLFALCFSCL---LAHAFNLIKLVRGRKPLSLLM-------------------------LLGLAVGFSLVQDVIAVEYVVLTMNRTNT----------------NIFAQLSPS---------RRNE-DFVMLLIYVLVLMLL---TFIASF-FTFCG------------------SFGGWK…
	5AEchinopstelfairi	--MST-------------------------------------------------------------------------------------------IPH------PGC--RGDLPFKYHRL-------CDRNVI--WGIVLEALAGLGAVTSLTFMLALLVLIGKVQDSNKRK------VLPTQFLFLLGVLGVFGLTFAFIITLDKETGPTRFFLFGILFALCFSCL---LAHALHLTRLVQGRKPLSMLM-------------------------ILGTAVGFSLVQDVIAVEYLVLTMNRTNT----------------AVFSELPFS---------RRNE-DFVMLLIYVLTLMAL---TFLMAS-FTFCG------------------SFTGWK…
	5AOchotonaprinceps	--MSS------------------------------------------------------------------------------------------TRAP------EGC--RSNLASRYYML-------CDLNAS--WGIVLEALAGAGAVTTVVFMVALLALVGKVQDSNRRK------MLPTQFLFLCGVLGLFGLTFAFIIRLDGATGPTRFFLFGVLFALCFSCL---LVHAFNLTQLVRGRSSLSMLV-------------------------TLGLALGFSLVQDVIAIEYVVLAMNRTNV----------------DAFSELSAP---------RRNE-DFVLLLIYVLLLMAL---TFVTAS-FTFCG------------------PFTGWK…
	5AOryctolaguscuniculus	--TST-------------------------------------------------------------------------------------------MAP------KGC--RSDLDPRYYLL-------CDINAA--WGIILEALAAIGAVGSVVFMFALLILICKVQDSNRRK------MLPTQFLFLIGVLGLFGLTFAFIIRLDGATGPTRFFLFGILFSVCFSCL---LVHAFNLTQLVRGRKSLSLLV-------------------------TLGLAVGFSLVQDVIAIEYVVLTMNRTNV----------------DVFSQLPAP---------RRNE-DFVLLLIYVLLLRAL---TFLMSS-CTFCG------------------PFAGWK…
	5ACaviaporcellus	--MTT-------------------------------------------------------------------------------------------QSP------SGC--RSDLDPRYHRL-------CDMEES--WGIVLETFAGLGAVTSVAFMFTLLVLISKVQDSNRRR------MLPTQFLFLLGVLGVFGLTFAFIIKLDGGTGPTRFFLFGVVFAICFSCL---LLHAFNLNKLVRGRESLSWLV-------------------------TLGLALSLSLVQDVIAIEYTVLTMNRTNV----------------HIFSELSAP---------RRNE-DFVMLLIYVLFLMLL---TFCTSS-FIFCG------------------SFAGWK…
	5AEquuscaballus	TRMAT-------------------------------------------------------------------------------------------TAP------RGC--HQGLNSRYYRL-------CDLNEA--WGIVLETLAALGVVTTVAFMLALVILVNKVQDSNKRK------MLPIQFLFLVGVLGIFGLTFAFIIKLDSGTGPTRFFLFGVLFSLCFSCL---LTHASNLTKLVHGREPLSLLV-------------------------MLGLAVGLNLVQDIIAIEYVVLTMNRTNT----------------AIFSELSAT---------RRNE-DFVMLLIYVLFLMLL---TFFMSS-FTVSG------------------SFPGWK…
	5AOrnithorhynchusanatinus	--MTT-------------------------------------------------------------------------------------------PSP------PSCNGSSWMNPDYYFL-------CDTQAA--WGIVLETLAAAGVVATLALLLTLLLLVCKTQDSNRRS------VLPTQLLFLLGVLGLFGLTFAFIIRYNQHTGPTRFFLFGVLFALCFSCL---LAHAFNLALLARGRCPLSWPQ-------------------------LLGLAVGFSLVQTIIATEYVTLGLTKHSG-----------------TFLGMSLN---------QRAL-DFVLLLIYVLFLMAL---TFLVSA-ASFCG------------------PYAGWK…
	5AGallusgallus	--MTT-------------------------------------------------------------------------------------------QPP------RGC---GSIHADYFLL-------CDMDQA--WGIVLESLAAAGVLVTVFLICSLFFLICKVQDNSKRH------MISIYFFFLLGILGIFGITFAFIIRSNERIRPTRFFLFGVLFALCFSCL---LIHASNLIRLVRGKKPFSWPV-------------------------LLLLIVSFALVQVVINIEYLVTMLVKDRN-----------------TFLNMASE---------EANK-DFVMLLIYVLFLMAL---TFLVSI-FTFCG------------------PYKSWK…
	5ATaeniopygiaguttata	--MTT-------------------------------------------------------------------------------------------SPP------PGC---GRIGADYYLL-------CDTEKA--WGIVLESLAAAGILITIFLICSLFFLICKVQDNSKRH------MISVYFFFLLGTLGIFGLTFAFIIKLNDRTRPTRFFLFGVIFALCFSCL---LTHACNLNKLVRGRKPFSWRV-------------------------LLLFIVSFALVQVVISIEYLVTMFVNQRE-----------------DFLTMPRE---------NTNK-DFVMLLIYVLFLMAL---TFLVSI-FTFCG------------------PYKSWK…
	5AAnoliscarolinensis	SMANT-------------------------------------------------------------------------------------------TPP------AGC---GDINSDYYLL-------CNTNED--WGIVVESLAAAGIVTTVILLLVLLFSICKVQDSTKRS------LIPTQFLFLLGTLGIFGLIFAFIIKLNETTAPTRFFLFGVLFALCFACL---LAHAFDLIKLVRGRKPFAGWA-------------------------LLVITISLTTVQLIIAIQYVAINIQALRDLNEKKELDE-------------------------QRRK-DFVLLIIYVLFLMAL---LLIVSM-FVFCG------------------SYKRWK…
	5DRattusnorvegicus	--MYE-----------------------------------------------------------------------------------------------------DC--VKSTE-DYYLF-------CDNEGP--WAIVLESLAVIGIVVTILLLLAFLFLMRRVQDCSQWN------VLPTQFLFLLAVLGLFALTFAFIIQLNQQTAPVRYFLFGVLFAICFSCL---LAHASNLVKLVRGRVSFCWTT-------------------------ILFIAIGVSLLQTIIAIEYVTLIMTRGLM------------------FEHMTPY---------QLNV-DFVCLLIYVLFLMAL---TFFVSK-ATFCG------------------PCENWK…
	5DMusmusculus	--MYE-----------------------------------------------------------------------------------------------------DC--VKSTE-DYYLF-------CDNEGP--WAIVLESLAVIGIVVTILLLLAFLFLMRKVQDCSQWN------VLPTQFLFLLAVLGLFGLTFAFIIQLNHQTAPVRYFLFGVLFAICFSCL---LAHASNLVKLVRGRVSFCWTT-------------------------ILFIAIGVSLLQTIIAIEYVTLIMTRGLM------------------FEHMTPY---------QLNV-DFVCLLIYVLFLMAL---TFFVSK-ATFCG------------------PCENWK…
	5DCaviaporcellus	--MYE-----------------------------------------------------------------------------------------------------DC--VESTK-DYYLF-------CDNEGS--WGIVLEALAAIGIVVTILLLLAFLFLMRKVQDCSQWN------VLPTQFVFLLGVLGLFGLAFAFIIQFNEQTAPVRYFLFGVLFALCFSCL---LAHASNLVKLVRGGVSFSWTT-------------------------ILCIAVGVSLLQTIIAIEYVTLMMTRGMM------------------FEHMTPY---------QLNV-DFVVLLVYVLLLMAL---TFFISK-ATFCG------------------PCENWK…
	5DBostaurus	--MYE-----------------------------------------------------------------------------------------------------DC--KESTG-DYYFL-------CDTEGA--WGIVLESLAAVGIVVTVMLLLAFLFLMRRVQDCAHWN------VLPTQFLFLLGVLGLFGLAFAFIIQLNQQTAPIRYFLFGVLFALCFSCL---LAHASNLVKLVRGRASFSWTT-------------------------ILCIAIGVSLLQTIIAIEYVTLIMTRGGM------------------FVHMTPY---------QLNV-DFVVLLVYVLFLMAL---TFFVSK-TTFCG------------------PCENWK…
	5DEquuscaballus	--MYE-----------------------------------------------------------------------------------------------------DC--IESTG-DYYLL-------CDTEGA--WGIVLESLAAIGIVVTIMLLLAFLFLMRRVQDCSQWN------VLPTQFLFLLGVLGLFSLAFAFIIQLNQQTAPVRYFLFGVLFALCFSCL---LAHASNLVKLVRGRVSFSWTT-------------------------ILCIAIGVSLLQTIIAIEYVTLMMTRGTK------------------FVHLTPY---------QLNV-DFVVLLVYVLFLMAL---TFFVSK-ATFCG------------------PCENWK…
	5DHomosapiens	--MYK-----------------------------------------------------------------------------------------------------DC--IESTG-DYFLL-------CDAEGP--WGIILESLAILGIVVTILLLLAFLFLMRKIQDCSQWN------VLPTQLLFLLSVLGLFGLAFAFIIELNQQTAPVRYFLFGVLFALCFSCL---LAHASNLVKLVRGCVSFSWTT-------------------------ILCIAIGCSLLQIIIATEYVTLIMTRGMM------------------FVNMTPC---------QLNV-DFVVLLVYVLFLMAL---TFFVSK-ATFCG------------------PCENWK…
	5DPanTroglodytes	--MYK-----------------------------------------------------------------------------------------------------DC--IESTG-DYFLL-------CDAEGP--WGIILESLAILGIVVTILLLLAFLFLMRKIQDCSQWN------VLPTQLLFLLSVLGLFGLAFAFIIELNQQTAPVRYFLFGVLFALCFSCL---LAHASNLVKLVRGCVSFSWTT-------------------------ILCIAIGCSLLQIIIAIEYVTLIMTRGMM------------------FVNMTPC---------ELNV-DFVVLLVYVLFLMAL---TFFVSK-ATFCG------------------PCENWK…
	5DGorillagorilla	--MYK-----------------------------------------------------------------------------------------------------DC--IESTG-DYFLL-------CDAEGP--WGIILESLAILGXVVTILLLLAFLFLMRKIQDCSQWN------VLPTQLLFLLSVLGLFGLAFAFIIELNQQTAPVRYFLFGVLFALCFSCL---LAHASNLVKLVRGCVSFSWTT-------------------------ILCIAIGCSLLQIIIAIEYVTLIMTRGMM------------------FVNMTPC---------ELNV-DFVVLLVYVLFLMAL---TFFVSK-ATFCG------------------PCENWK…
	5DPongopygmaeus	--MYK-----------------------------------------------------------------------------------------------------DC--IESTG-DYFLP-------CDAEGP--WGIVLESLAILGIVVTILLLLAFLFLMRKIQDCSQWN------VLPTQLLFLLSVLGLFGLAFAFIIQLNQQTAPVRYFLFGVLFALCFSCL---LAHASNLVKLVRGCVSFSWMT-------------------------ILCIAIGCSLLQVIIAIEYVTLIMTRGMM------------------FVNMTPC---------QLNV-DFVVLLVYVLFLMAL---TFFVSK-ATFCG------------------PCKNWK…
	5DMacacamulatta	--MYK-----------------------------------------------------------------------------------------------------DC--IESTG-DYFLP-------CDSEGP--WGIVLESLAILGIVVTILLLLAFLFLMRKIQDCSQWN------VLPTQLLFLLSVLGLFGLAFAFIIQLNQQTAPVRYFLFGVLFALCFSCL---LAHASNLVKLVRGRVSFSWTT-------------------------ILCIAIGCSLLQVIIAIEYVTLIMTR-------------------------------------------------------------------ATFCG------------------PCENWK…
	5DTarsiussyrichta	--MYD-----------------------------------------------------------------------------------------------------DC--IKSTG-DYYLL-------CDTEGP--WGIVLESLAILGIVVTIMLLLAFLFLMRKVQDCSQWN------VLPTQFLFLLSVLGLFGLAFAFIIQLNQQTAPVRYFLFGVLFALCFSCL---LAHASNLVKLVRGRVSFSWTT-------------------------ILCIAIGCSLLQIIIAIEYVTLMMTRGMM------------------FMHLTPC---------QLNM-DFVVLLVYVLFLMAL---TFFVSK-ATFCG------------------PCENWK…
	5DLoxodontaafricana	--MYD-----------------------------------------------------------------------------------------------------DC--IESNG-DYYFL-------CDTEGA--WGIVLESVAAIGIVVTIILLLAFLFFMRKVQDCSQWN------VLPTQLLFLLGVLGLFGLAFAFIIQLNQQTAPVRYFLFGVLFALCFSCL---LAHASNLVKLVRGRVSFTWTT-------------------------ILCIAIGCSLLQIIIAIEYVTLMMTRGMM------------------FVHMTPC---------DLNV-DFVVLLVYVLFLMAL---TFFVSK-ATFCG------------------PCENWK…
	5DOtolemurgarnettii	--MDE-----------------------------------------------------------------------------------------------------DC--IKSTG-DYFLL-------CDNEGP--WSVVLESLAILGIVVTIMLLLAFLFLMRKVQDCSQWN------VLPTQFLFLLGVLGLFGLAFAFIIQLNQQTAPVRFFLFGVLFALCFSCL---LAHASNLVKLVRNGVSFSWTT-------------------------MLCIAIGCSLLQTIIAIEYVTLIMTRGMT------------------FMNMTPC---------QLNV-DFVVLLVYVLFLMAL---TFFVSK-ATLCG------------------PCENWK…
	5DOchotonaprinceps	--MYE-----------------------------------------------------------------------------------------------------DC--IESTG-DYYLL-------CDTEGA--WGIVLESLAAIGIVVTILLLLAFLFLMRKVQDCSHWN------VLPTQFLFLLGVLGLFGLTFAFIIQLNQQTAPVRYFLFGVLFALCFSCL---LAHASNLAKLVRGGCSFSWMT-------------------------ILCIAIGASLLQTIIAIEYVTLIMTRGMM------------------FVHMTPY---------QLNV-DFVVLLVYVLLLMAL---TFFVSK-AALCG------------------PCQNWK…
	5DProcaviacapensis	--MYD-----------------------------------------------------------------------------------------------------DC--IQSSG-DYYLL-------CDTEGA--WGIVLECLAAIGIVVTTILLLAFLFLMRKVQDCSLWN------VLPTQFLFLLGVLGLFGLAFAFIIQLNQQTAPVRYFLFGVLFALCFSCL---LAHASNLVKLVRGRVSFTWTT-------------------------ILCIAVGCSLLQTIIAIEYVTLIMTRGMR------------------FVHMTPR---------QLNV-DFVALLVYVLVLMVL---TIFVSK-ATFCG------------------PCENWK…
	5DCanisFamiliaris	--MYE-----------------------------------------------------------------------------------------------------DC--IKSTE-DYYFV-------CDNEGA--WSIVLESLAIIGIVVTIILLLAYLFLLRRVQDCSLWN------TLPTQFLFLLGVLGLFSLAFAFIAQFNQQTAPVRYFLFGVLFALCFSCL---LAHASNLVKLVRGRVSFSWTT-------------------------ILCIAIGVSLLQVIIAIEYVTLMMTRGMM------------------FMHMTPC---------QLNV-DFVVLLVYVLFLMAL---TFFISK-ATFCG------------------PCENWK…
	5DFeliscatus	--MYE-----------------------------------------------------------------------------------------------------DC--VKSTE-DYYFL-------CDNEGP--WSTVLESLAIIGIVVTIILLLAFLFLMRRVQDCSQWN------VLPTQFLFLLGVLGLFSLTFAFITQFNQQTAPVRYFLFGVLFALCFSCL---LAHASNLVKLVRGRVSFSWTT-------------------------ILCIAIGVSLLQIIIATEYVTLMMTRGMM------------------FMHMTPC---------QLNV-DFVVLLVYVLFLMAL---TFFVSK-ATFCG------------------PCENWK…
	5DMicrocebusmurinus	--MYE-----------------------------------------------------------------------------------------------------DC---ESTE-DYFSL-------CDNEGP--WGIILESLAILGIVVTIMLLLAFLFLMRKVQDCSQWN------VLPTQFLFLLSVLGLFGLAFAFIIPLNEQTAPVRYFLFGVLFALCFSCL---LAHASNLVKLVRGRVSFCWTT-------------------------ILCIAIGCSLLQIIIAIEYVTLIMTRGMR------------------FVNMTPC---------QLNV-DFVVLLVYVLLLMAL---TFFVSK-ATFCG------------------PCENWK…
	5DDasypusnovemcinctus	--MYD-----------------------------------------------------------------------------------------------------DC--IKSTGEEHYLF-------CYTEGP--WGIVLESLAAIGIVVTVLLLLAFLFLMRKVQDCSRW-------VLPTQFLFLLGVLGLFGLAFAFIIQLNRQTAPVRFFLFGVLFALCFSCL---LAHASNLVRLIRGRVSFSWTT-------------------------ILCIAIGVSLLQIIIAIEYVTLMMTRGMM------------------FVHMTPC---------QLNV-DFVALLVYVLLLMAL---AFFIST-ATFYG------------------PCENWK…
	5DSorexaraneus	--MYE----------------------------------------------------------------------------------------------------DDC--IKSPG-DYYFV-------CDNEGP--WAIILEALAAIGIVVTILLLLAYLFLMRRVQDCSQWN------VLPTQFLFLLGVLGLFCLAFAFIVQFNQQTAPVRFFLFGVLFALCFSCL---LAHASNLVKLVRGRVSFCWTT-------------------------ILCIAIGASLLQTIIAIEYVTLMMTRCNM------------------FMHLSPY---------QLNV-DFVVLLVYVLFLMAL---TFFISK-ASFCG------------------PCENWK…
	5DPteropusvampyrus	--MYE-----------------------------------------------------------------------------------------------------DC--VESTG-DYYFL-------CDTEGP--WGIVLECLAIIGIVVTIILLLVFLFLMRKVRDCGVWN------VLPTQFLFLLSVLGLFGLAFAFIIQLNQQTAPVRYFLFGVLFALCFSCL---LAHACNLVKLVRDRVSFSWKK-------------------------VLCIAIGFSLLQTIIAIEYVTLMMTRGMM------------------FVHMTPC---------QLNV-DFVVLLVYVFFLMAL---TFFVSK-TTLCG------------------PCENWK…
	5DSpermophilustridecemlineatus	--MYQ-----------------------------------------------------------------------------------------------------DC--MDSSG-EYYFL-------CDNEGP--WGIVLESLAIIGIIVTVILLLAFLFLLRKVRDCSQWN------VLPTQILFLLGVLGLFGLAFAFIIQLNEKTAPVRFFLFGVLFALCFSCL---LAHASNLVKLVRGRVSFCWTT-------------------------ILGIAIALTLLQVIIAIEYVTLMTSRCMM------------------FLHMTPC---------QLNV-DFVVLLVYVLFLIAL---TFFVSK-ATFCG------------------PCENWK…
	5DTupaiabelangeri	--MYE-----------------------------------------------------------------------------------------------------DC--IDSTGDCYFNV-------CESEGP--WAIVMESLAIIGIVVTVILLLALLFLLRKVQDCCLWN------VLPTQVLFLLAVLGLFALAFAFIIQFNEQTAPVRYFLFGVLFALCFSCL---LAHAFHLVKLVRGRVSYSWTT-------------------------ILCMAICASLLQIVIAIEYVTIMTTRGL-------------------FVHMTPC---------QLNV-DFVVLLVYVLFLMAL---TFFVSK-ATFCG------------------PCENWK…
	5DErinaceuseuropaeus	--MYE----------------------------------------------------------------------------------------------------DEC--IKSTE-DYYLL-------CDTEGP--WATVLEALAAIGIAVTILLLLAFLFLMRRVQDCSHWN------VLPTQFLFLLGVLGLFSLAFAFIAPFSEQTAPVRYFLFGVFFALCFSCL---LAHAFNLVRLVRDRVSYSWLT-------------------------VLGIAIGASLLQIVIAIEYVTLIMTRGLT------------------FMHMTLC---------QLNL-DFVVLLVYVLFLMAL---TFFVSK-ATFCG------------------PCDNWK…
	5DDipodomysordii	--MFE-----------------------------------------------------------------------------------------------------DC--VKSTE-EHYLF-------CDDEGP--WAVVLESLAAIGIVVTILLLLAVLFLLRRVQECARWN------VLPTQFLFLLGVLGLFGLAFAFILPLSHRTAPVRFFLFGVLFALCFSCL---LAHASNLVRMARSCGSFSWPT-------------------------LLAIAVGLSLLQTVLAIEYVTLVTTRGPT------------------FERMTPE---------QLNV-DFVALTVYVLLLLAL---TLFVAK-AAFCG------------------PCERWR…
	5DMonodelphisdomestica	--MFS-----------------------------------------------------------------------------------------------------EC--FETTN-DYYLL-------CNTEEA--WGIVLESLAAIGIVVTILFLLALLFLMYKVQDCNRWN------ILPTQFVFLLSVLGLFSLTFAFIVKLNLQTGPVRYFLFGVLFALCFSCL---LAHASNLVKLVRGRGSFSWPT-------------------------LLGIAIGVSLLQIIIAIEYVTLMMNRGPM------------------FIHMTIN---------QLNV-DFVVLLTYVLFLMAL---TFFVSK-AIFCG------------------PCEAWR…
	5DMacropuseugenii	----------------------------------------------------------------------------------------------------------------------------------------WGIILESLAVVGIVVTILFLLALLLLMYRVQDCIRWS------ILPTQFVFLLSVLGLFSLTFAFIVRLNLQTGPVRYFLFGVLFALCYSCL---LAHASNLVKLVRGRGSFSWST-------------------------LLGIAIGVSLLQIIIAIEYVTLMMKRGPM------------------FIYMTTN---------QLNV-DFVVLLTYVLFLMAL---TFFVSK-AIFCG------------------PCEAWK…
	5DEchinopstelfairi	--MYE-----------------------------------------------------------------------------------------------------DC--IDSTG-DFYLL-------CDTEGP--WAIVLEALAAVGIAVTILLLLAFLFLMRKVQDCSQWN------VLPTQFLFLLGVLGLFGLAFAFIAPLNDQTAPVRYFLFGVLFALCFSCL---LAHASNLVKLVRGRVSFTWTT-------------------------LLCIAIGCSLLQTIIAIEYVTLMMSRCMM------------------FKYLTPY---------QLNV-DFVVLLVYVLFLMAL---AFFVSS-ATFCG------------------PCDNWK…
	5DTursiopstruncatus	--MNE-----------------------------------------------------------------------------------------------------DC--EESTG-DCYFL-------CDTVGA--WGIVLES-ASIGLAVTV-LPPAFLFLMRRVQDRSQWN------VLPTQFLFLLGGLGLLSLAFAFLIQLNQQTAPLHYFLFGVLFAVCFSCL---LTHASNLVELVWGQVSSSWTT-------------------------ILCTAIGVSLWQTIIATEYVTLIVTRGTM------------------FMDMTPC---------QLNV-DFAVLLVYVLFLLAL---TFFVSK-ATFCG------------------PCEDWK…
	5DOrnithorhynchusanatinus	--MS-----------------------------------------------------------------------------------------------------LDC---VETHVDYTVF-------CPRQTS--WGVALQALAVIGMVATVILLVALLVLTRRVGDCGRRS------VLPTQLLFLLGVLGLFGLTFAFLLCLDRCTGPTRFFLFGVLFALCFSCL---LAHALHLARLARGCCPLSWLQ-------------------------LLGIAVGFSLVQTIIATEYVTLTLTRGVV------------------LAEMAPE---------ALSL-DFVLLLVYVLFLMAL---VLLASVAAAFCG------------------PCSGWR…
	5AXenopuslaevis	M--------------------------------------------------------------------------------------------------------SLC-----IAEPFNFL-------CDTTAA--WGIVLETLAAAGIVFSIILILALLIMMPRISDPAKRA------VSPVQLIFLIGTFGIFGLTFAFIVELTEQTCPTRFFLFGVLFAICFSCL---LAHASKLVRLVRGGHGICWWM-------------------------MLLMALFLPLVQVVIAILYIVLGLVRSGT----------------------PCTVFNGATNYHQLNQ-DFVLILIYVFLLMAI---TFLVSL-ISLCG------------------PCKYWK…
	5AXenopustropicalis	MSTTTT---------------------------------------------------------------------------------------------------STC-----VARPFSYL-------CDTNAA--WGIVLETLAAAGIVFSIVLMLALLIMVPRIGDYAKRA------VVPVQFIFLVATFGIFGLTFAFIVELTDQTCPTRFFLFGVLFAICFSCL---LAHASKLVKLVRGGLGICWWV-------------------------MLIMVLFLSLVQVVIAILYIVLSLVRGAT----------------------PCSVFNTNTNYQQINQ-DFVLVLIYVYLLMAI---TLIVSV-ISLCG------------------PCKYWK…
	5EGasterosteusaculeatus	-----------------------------------------------------MKMAFSSAMHLLPVVLLFYVPLTCLCQTANGNTSNTITTSAPSSNVTFPKDVPGC--GRELNLIYRHL-------CDRRAA--WGIVLETLASAGFLFSLGLLLALLVWSLWICTSSRNQRGSIGGTVASMTMFFLATAGIFAITFSFIIRLTPETCPTRLFLFSVLFALAFSCL---LARCLALLGFGAAR----GWG-------------------------EPALALGLFTVQVIISTQWLIVVLVRDKK----------------------PCE---------HSQE-EFVMLQIYVLCLLAI---SLILSL-HF---------------------------…
	5ETakifugurubripes	---------------------------------------------------------------------------------------------------NDSLKIPGC--GTGLDPMFRYL-------CDRQAA--WGIVLEVLASSGFLFSLALLIGLLVWSIWFCLSSRKQRSSIGGIVASMSMFLLATAGLFATTFSFIIRLTPQTCPTRVFLFSVLFSLAFSCL---LARCLTLLGFAAAR----GWG-------------------------EPGVALGLFIVQVIISTQWLLIVLVRDKK----------------------SCE---------ITQN-ELVMLQIYVMCLLAI---GLVFSM-RFLCRSCFNYSYSYKKA------ARYRGR…
	5EOryziaslatipes	-------------------------------------------------------------------------------------------------------------------------------------------------------------------------------SFGGTVLCISLFLLATAGIFATTFSFIIQHTQLTCPARIFLFSVLFSLAFSCL---LARCLAMLGFAAAR----GWG-------------------------EAAMALGLSAVQVIISTQWLIIVLVRDKK----------------------PCE---------YSQP-EFAMLQIYVLCLMVI---SLIMSF-HILCRSCSMHSYSYTGP------TNQQWR…
	Cionaintestinalis	---------------------------------------------------------------------------------------------MDNTTV------RGC---GNIKEDFTNL-------CDLDAL--WGIIVTGLAALGLVLTFVFTVVFSVNLKRYVRHQRHR------YSTLLYFVLLGVFLLFAFSIAFVVKPSVIVCYLRRIGFGMAGVVVVAPLFVGITRTWRMSYLDELRCGL-----------------------------LAVSAACLMLVEAIILAEWNILK---------------------QPVLANGRCE---------VQDR-DLVYSASYNGFILIL---FFLSTL-VACCKRDH---------------DVSTRK…
	Cionasavignyi	----------------------------------------------------------------------------------------MSNSSTAKPTI------NGC---GNIKEDFTNL-------CDLDAL--WGIIVSGFAALGLLLTFVFTIIFSVNLKRYVRHQRHH------YSTLLYFVLLGAFLLFAFSIAFVIKPSPIVCCLRRVGFGMACVVVLAPLFVGITRTWRMSYLDELRCGF-----------------------------LGMAVVCIVLVEAIILAEWNILK--------------------RPTVLSSGRCE---------ETEN-DLVYSSSFNGLVLIL---FFISTM-VACCKKDH---------------HVTTRK…
	5EPetromyzonmarinus	-------------------------------------------------------MRPVAPPLLLRLLLLPVACLLCAHARDADSAPVPGNRTRLPAAPARPPPAAGC--ADDLAGSSPRLHGLLRLACDPDSA--WKSAIAVSSGVGVVFSAALLCVQTSAALCGSEAARSGSRSRRPVLALQALCALATVALFSLSIASLAPAARPLCIARRFLLGLLCALSVGCL---LAHACALLRLAASRGSPSLAAAGDHHSDRGIDILLHHHRRPCGTARLCGIGLALAAVQAALGTQWVVLM-----------------TTPTTPAMAGDPCV---------HTNRWDVALPLFYPLALLLAADVASLLAL----------------------------WR…
	5EBranchiostomafloridae	MSLCRPKGNCGNITVKITFRSKRETCHVRSSFPGCFQHVISGHETSPKAVLILSHIGNIREPTMDRLWMSALCLLLLAFVGQQSSAQTAVPTTAPPTTP-------------------DIL-------SDLTGATPWALAVMIIAAQGALLCIIIGFYFCYRLDN-SFKSRES------AHCLGYIMLFGCFLMYGLAYAYVIHPHEIVCGVRRVGMGFIHALVFAPM---LLKAIRIWRVSRRDLDELTPMSGNRA--------------------QLLFTILLLLPEIVAVVQWLWIV------------PPSAKIVYPSGEPATTACG---------TTNQ-DLIMSLIYVMFLMFL---TLLFSM-LACPS------------------DLNM--…
;
end;
begin mrbayes;
prset aamodelpr=fixed(jones);
prset statefreqpr=dirichlet(1);
lset rates=gamma;
mcmc ngen=5000000 nchains=4 nruns=2 savebrlens=yes;
sump;
sumt;
end;
