# Supplementary material for: Molecular evolution of a chordate specific family of G protein-coupled receptors
Source: BMC Evol Biol. 2011 Aug 9;11:234. doi: 10.1186/1471-2148-11-234 (PMC3238225; doi:10.1186/1471-2148-11-234)
Supplement: Additional file 11 — alignment (Figure 3).nex. Alignment used to generate Figure 3A. [file 1471-2148-11-234-S11.zip]

Archive with 1 entries (1 files):
- 1471-2148-11-234-S11.nex
